# Supplementary material for: Biochemical Composition and Related Potential Nutritional and Health Properties of Sobrassada de Mallorca
Source: Foods. 2024 Feb 29;13(5):761. doi: 10.3390/foods13050761 (PMC10930987; doi:10.3390/foods13050761)
Supplement: Supplementary file 1 [file foods-13-00761-s001.zip]

Archive with 1 entries (1 files):
- foods-2842702-supplementary.pdf
